# Supplementary material for: The TaERF3-TaPROT2 Module Enhances Wheat Cadmium Tolerance
Source: Plants (Basel). 2026 Jun 8;15(12):1769. doi: 10.3390/plants15121769 (PMC13306912; doi:10.3390/plants15121769)
Supplement: Supplementary file 1 [file plants-15-01769-s001.zip › Supplementary Table.xlsx]

## Sheet: Sheet1
	Supplementary Table S1 Primes and probes used in this study
		Sequence (5'-3')	Describe
	Hot probe	ATCCTGTGTGCCCGAGCCGCCCCATTT	EMSA
	Mutant probe	ATCCTGTGTGCCCGAGGCGGCCCATTT	EMSA
	PROTp1	CTTCTCGAAAATACCTCTTCC	Cloning of TaPROT2 promoter
	PROTp2	GCGGTGAGCTGAAGCTCAGTG
	PROTY1HF	GGATGGTTCTCGAAAATACCTCTTCC	Yeast one hybrid
	PROTY1HR	GAATTCCGGTGAGCTGAAGCTCAGTG
	ERFF	GAATTCATGGATGAGCTGTGGAAGGAC	Yeast one hybrid
	ERFR	AAGCTTTCATGGTGGCATGGGCCT
	PROTF	ATGGCTAGGCTGSTAGCCT	Cloning of TaPROT2
	PROTR	CTAATCGATCGATTAGCTAG
	PROTOE	GGTACCATGTTTCCTAAGGCGACGAGG	Construction of recombinant overexpression vector
	PROTOE	CATATGCTAGCAGACGCTCCTTTCCATCA
	ERFF-GST	GAATTCCGGTGAGCTGAAGCTCAGTG	Construction of the prokaryotic expression vector
	ERFR-GST	GAATTCATGGATGAGCTGTGGAAGGAC
	QPROTF	CGAGTCGATCCGATAGTCG	RT-qPCR
	QPROTR	GCCTAGTAGCTAAGTCGA
	QERFF	CCGATGCTAGGGCTAGTGC	RT-qPCR
	QERFR	AAAGCTAGCTAGCGATGAC
